# Supplementary material for: Transcranial Magnetic Stimulation Improves Muscle Involvement in Experimental Autoimmune Encephalomyelitis
Source: Int J Mol Sci. 2021 Aug 10;22(16):8589. doi: 10.3390/ijms22168589 (PMC8395284; doi:10.3390/ijms22168589)
Supplement: Supplementary file 1 [file ijms-22-08589-s001.zip]

Archive with 1 entries (1 files):
- ijms-1292111-supplementary.pdf
